# Supplementary material for: Isolation and Production of Human Monoclonal Antibody Proteins against a Toxocara canis Excretory–Secretory Recombinant Antigen
Source: Pathogens. 2022 Oct 25;11(11):1232. doi: 10.3390/pathogens11111232 (PMC9698333; doi:10.3390/pathogens11111232)
Supplement: Supplementary file 1 [file pathogens-11-01232-s001.zip]

Archive with 1 entries (1 files):
- pathogens-1927183-supplementary.pdf
